# Supplementary material for: The impact of mass drug administration expansion to low onchocerciasis prevalence settings in case of connected villages
Source: PLoS Negl Trop Dis. 2021 May 12;15(5):e0009011. doi: 10.1371/journal.pntd.0009011 (PMC8143415; doi:10.1371/journal.pntd.0009011)
Supplement: S1 Model Code — (ZIP) [file pntd.0009011.s002.zip]

Archive with 11 entries (8 files):
- ONCHOSIM_MultiVillageVersion/
- ONCHOSIM_MultiVillageVersion/._3Villages.docx
- ONCHOSIM_MultiVillageVersion/01_Code/
- ONCHOSIM_MultiVillageVersion/01_Code/model_oncho_MV.R
- ONCHOSIM_MultiVillageVersion/01_Code/par_oncho_2V.R
- ONCHOSIM_MultiVillageVersion/01_Code/par_oncho_3V.R
- ONCHOSIM_MultiVillageVersion/01_run_scenarios_Oncho_MV.R
- ONCHOSIM_MultiVillageVersion/02_Output/
- ONCHOSIM_MultiVillageVersion/Thumbs.db
- ONCHOSIM_MultiVillageVersion/~$illages.docx
- ONCHOSIM_MultiVillageVersion/~WRL2824.tmp
