# Supplementary material for: The impact of mass drug administration expansion to low onchocerciasis prevalence settings in case of connected villages
Source: PLoS Negl Trop Dis. 2021 May 12;15(5):e0009011. doi: 10.1371/journal.pntd.0009011 (PMC8143415; doi:10.1371/journal.pntd.0009011)
Supplement: S1 Model Code — (ZIP) [file pntd.0009011.s002.zip › ONCHOSIM_MultiVillageVersion/01_Code/model_oncho_MV.R]

# multi-village version of ONCHOSIM, model code

# Author: Luc Coffeng
# Date created: July 9, 2015
# Adapted by Anneke de Vos March 2018: removed genetics and added assortative mixing (i.e two clouds) 
# Adapted by Anneke de Vos July 2018: removed ass. mix., added V clouds and V subpopulations (i.e V villages) 
  
# Run the model.
#   sim_name = tag for parallel simulations
  run.model <- function(sim_name = "") {
    
    # Calculate conditional parameters (e.g. scale rate variables by time step)
    model.par.names <- names(model.par)
    for(p in 1:length(model.par))
      assign(x = model.par.names[p], value = model.par[[p]])
    
    dt <- 1 / steps
    runtime <- runtime * steps
    fec.debut <- fec.debut / steps
    br <- abr / steps
    psi <- exp(-psi * dt)
    
    w.lifespan.scale <- exp(log(w.lifespan.mu) - lgamma(1 + 1 / w.lifespan.k))
    l.lifespanE <- l.lifespanE * steps
    
    mda.time <- mda.time * steps
    expo.contr.t <- expo.contr.t * steps
    if(any(round(mda.time, 0) != mda.time)) stop("mda.time * steps must be all integers")
    
    fert <- fert / steps
    fec.cycle <- fec.cycle * steps
    if(round(fec.cycle, 0) != fec.cycle) stop("fec.cycle * steps must be an integer")
    
    mov.time <- mov.time * steps
    if(any(round(mov.time, 0) != mov.time)) stop("mov.time * steps must be all integers")
    
    #T# yearstopMDA <- NA
    overage <- NA
    freqdistr <- NA
    
    
    
    ###=============================================================###
    ### Define functions (must be here to have function succesfully ###
    ### find its default arguments in this environment)             ###
    ###=============================================================###
    
    # Initialise the simulation.
    #   N_human_init = initial number of humans
    #   N_worm_init = initial number of worms
    #   prop_female = probability that a new worm is female
    #   w_lifespan_k = shape of lifespan distribution (Weibull distr.)
    #   w_lifespan_scale = scale of lifespan distribution (Weibull distr.)
    #   w_patent = age at which worms become patent
    #   l_lifespan = larval lifespan
    #   n_aux_cloud = number of auxiliary samples for administration of cloud traits
    #   fec_debut = female worm fecundity per year at sexual debut
    #   fec_decl_age = worm age at which fecundity starts to decline
    #   fec_decl_b = slope (per year) of decline in worm fecundity
    #   contrib_k = shape and rate parameter of gamma distribution for relative
    #               individual human contribution to the cloud; if NA, contribution
    #               is assumed to be the same as exposure
    #   recov_period = average duration of recovery until full reproductive capacity
    sim.init <- function(N_human_init = N.human.init,
                         age_table = age.table,
                         surv_cum = surv.cum,
                         N_worm_init = N.worm.init,
                         prop_female = prop.female,
                         w_lifespan_k = w.lifespan.k,
                         w_lifespan_scale = w.lifespan.scale,
                         w_patent = w.patent,
                         l_lifespanE = l.lifespanE,
                         n_aux_cloud = n.aux.cloud,
                         fec_debut = fec.debut,
                         fec_decl_age = fec.decl.age,
                         fec_decl_b = fec.decl.b,
                         contrib_k = contrib.k,
                         nrofV_ = nrofV,
                         relsizV_ = relsizV,
                         relriskperV_ = relriskperV,
                         timeperV_ = timeperV,
                         vardrc_ = vardrc,
                         recov_period = recov.period) {
      
      # Create a cohort of newborn humans (assuming population at equilibrium)
      humans <- new.humans(N = N_human_init,
                           ID_start = 1,
                           age_table = age_table,
                           surv_cum = surv_cum,
                           contrib_k = contrib_k, 
                           nrofV_ = nrofV,
                           relsizV_ = relsizV,
                           relriskperV_ = relriskperV,
                           timeperV_ = timeperV,
                           vardrc_ = vardrc)
      humans[, age := runif(.N, min = age, max = age.death)]
      update.human.fertility(humans_ = humans)
      update.expo.contr(humans_ = humans, t_ = 0)
      
      # Create a cohort of newborn worms (assuming population at equilibrium)
      N.f <- rbinom(n = 1, size = N_worm_init, prob = prop_female)
      N.m <- N_worm_init - N.f
      
      males <- new.worms(N = N.m,
                         w_lifespan_k = w_lifespan_k,
                         w_lifespan_scale = w_lifespan_scale,
                         w_patent = w_patent,
                         l_lifespan = l_lifespan,
                         fec_debut = fec_debut,
                         fec_decl_age = fec_decl_age,
                         fec_decl_b = fec_decl_b,
                         recov_period = recov_period,
                         female = FALSE)
      males[, age := runif(.N, min = age, max = age.death)]
      males[age >= w_patent, patent := TRUE]
      
      females <- new.worms(N = N.f,
                           w_lifespan_k = w_lifespan_k,
                           w_lifespan_scale = w_lifespan_scale,
                           w_patent = w_patent,
                           l_lifespan = l_lifespan,
                           fec_debut = fec_debut,
                           fec_decl_age = fec_decl_age,
                           fec_decl_b = fec_decl_b,
                           recov_period = recov_period,
                           female = TRUE)
      females[, age := runif(.N, min = age, max = age.death)]
      females[age >= w_patent, patent := TRUE]
      females[age > fec_decl_age, repro.age :=  1-(age-fec_decl_age)*fec_decl_b]
      
      
      # Put all worms in one object and assign to host
      worms <- rbindlist(list(females, males), fill = TRUE)
      worms[, c("host") :=  humans[sample.int(n = .N,
                                              size = worms[, .N],
                                              replace = TRUE,
                                              prob = humans[, rel.expo]),
      # prob = humans[, rel.expo * (V.i-1)]), # option to start without worms in vil.1 (2 village invasion scenario)
                                   .(ID)]]
      
      # Return result
      return(list(worms = worms,
                  humans = humans,
                  n.human.cum = N_human_init,
                  cloud.reservoirs = rep(0, nrofV)
      ))
    }
    
    
    # Create a new set of humans
    #   N = number of new humans to be created
    #   ID_start = ID number for the first of the newly created humans
    #   age_table = ages to interpolate cumulative survival between
    #   surv_cum = cumulative survival at ages in age_table
    #   contrib_k = shape and rate parameter of gamma distribution for inter-
    #               individual variation in contribution to transmission
    #   nrofV_ = number of villages
    #   relsizV_ =  relative sizes of the villages
    #   relriskperV_ = risks relative to the ABR of the village areas
    #   timeperV_ = matrix giving the mean time per each village area, per home village
    #   vardrc_ = population variance over the mean time per village area
    new.humans <- function(N, ID_start, age_table, surv_cum, contrib_k, relsizV_, relriskperV_, timeperV_, vardrc_, nrofV_) {
      
      # draw a home-village for each individual
      V.i <- sample(1:nrofV_, N, prob=relsizV_, replace=TRUE);  
      # determine the individual time fraction spent with each cloud
      timeperV.i <- sapply (1:N, function (x) (rdirichlet(1, timeperV_[[V.i[x]]]/vardrc_)));
      
      data.table(ID = ID_start:(ID_start + N - 1),
                 sex = rbinom(n = N, size = 1, prob = 0.5),
                 age = 0,
                 age.death = approx(x = surv_cum, y = age_table, xout = runif(N))$y,
                 fertility = 0,
                 rel.contr.age = 0,
                 rel.expo.age = 0,
                 rel.contr.i = rgamma(n = N, shape = contrib_k, rate = contrib_k),
                 rel.contr.iv = sapply (1:N, function (x) (sum(timeperV.i[,x] * relriskperV_))),
                 rel.contr = 0,
                 rel.expo = 0,
                 expo.co = 1,
                 contrib.co = 1,
                 co.i = rnorm(n = N, mean = 0, sd = 1),  # MDA compliance factor
                 ec.i = runif(n = N, min = 0, max = 1),  # WASH / bednet compliance factor
                 dead = 0,
                 L.total = 0,
                 tnewlarvae = 0, 
                 uptake = 0,
                 V.i = V.i,
                 cloud.con.i = lapply (1:N, function (x) 
                   ((timeperV.i[,x] * relriskperV_) / sum(timeperV.i[,x] * relriskperV_)) )
                 
      )
    }
    
    
    # Update human fertility, exposure, and contribution
    #   humans_ = data.table of humans
    #   age_table = age entries for the human lifetable and fertility table
    #   fert_ = fertility table for women (by age category; not to be interpolated)
    update.human.fertility <- function(humans_ = state$humans,
                                       age_table = age.table,
                                       fert_ = fert) {
      
      # Update fertilty
      humans_[sex == 1, fertility := fert_[.bincode(age, age_table, right = FALSE)]]
      
    }
    
    
    # Update host exposure and contribution to reservoir, given age and interventions
    #   state_ = list object containing state of the simulation
    #   t_ = time in years
    #   expo_age_x = age entries for age-dependent host exposure to reservoir
    #   expo_age_y = age-dependent host exposure to reservoir
    #   contr_age_x = age entries for age-dependent host contribution to reservoir
    #   contr_age_y = age-dependent host contribution to reservoir
    #   expo_contr_t = time points at which interventions change (years)
    #   expo_contr_age = age group targeted by interventions
    #   expo_contr_uptake = proportion of people that take up interventions
    #   expo_eff = intervention effect on host exposure (1 = no effect, 0 = max effect)
    #   contr_eff = intervention effect on host contribution (1 = no effect, 0 = max effect)
    update.expo.contr <- function(humans_ = state$humans,
                                  t_ = i,
                                  expo_age_x = expo.age.x,
                                  expo_age_y = expo.age.y,
                                  contr_age_x = contr.age.x,
                                  contr_age_y = contr.age.y,
                                  expo_contr_t = expo.contr.t,
                                  expo_contr_age = expo.contr.age,
                                  expo_contr_uptake = expo.contr.uptake,
                                  expo_eff = expo.eff,
                                  contr_eff = contr.eff) {
      
      # Update age-dependent exposure and contribution to reservoir
      humans_[, rel.contr.age := approx(x = contr_age_x,
                                        y = contr_age_y,
                                        xout = age,
                                        rule = 2,
                                        method = "linear")[[2]]]
      humans_[, rel.expo.age  := approx(x = expo_age_x,
                                        y = expo_age_y,
                                        xout = age,
                                        rule = 2,
                                        method = "linear")[[2]]]
      
      # Update impact of interventions on exposure and/or contribution
      humans_[, expo.co := 1]     # Hard-wire here and adjust expos/contr below where needed
      humans_[, contrib.co := 1]  # Hard-wire here and adjust expos/contr below where needed
      humans_[findInterval(age, expo.contr.age) == 1L &
                ec.i <= expo_contr_uptake[findInterval(t_, expo_contr_t)],
              c("expo.co", "contrib.co") := list(rep(expo_eff[findInterval(t_, expo_contr_t)], .N),
                                                 rep(contr_eff[findInterval(t_, expo_contr_t)], .N))]
      
      # Update final relative exposure and contribution to reservoir
      humans_[, rel.contr := rel.contr.i * rel.contr.iv * rel.contr.age * contrib.co]
      humans_[, rel.expo  := rel.contr.i * rel.contr.iv * rel.expo.age * expo.co]
      
    }
    
    
    # Create a new set of male or female worms.
    #   N = number of new worms to be created
    #   w_lifespan_k = shape of lifespan distribution (Weibull distr.)
    #   w_lifespan_scale = scale of lifespan distribution (Weibull distr.)
    #   w_patent = age at which worms become patent
    #   l_lifespan = larval lifespan
    #   fec_debut = female worm fecundity per year at sexual debut
    #   fec_decl_age = worm age at which fecundity starts to decline
    #   fec_decl_b = slope (per year) of decline in worm fecundity
    #   female = logical flag indicating whether female worms are simulated
    new.worms <- function(N,
                          w_lifespan_k = w.lifespan.k,
                          w_lifespan_scale = w.lifespan.scale,
                          w_patent = w.patent,
                          l_lifespanE = l.lifespanE,
                          fec_debut = fec.debut,
                          fec_decl_age = fec.decl.age,
                          fec_decl_b = fec.decl.b,
                          recov_period = recov.period,
                          female) {
      if(N > 0) {
        
        # Create new worms
        worms <- data.table(
          age = 0,
          patent = FALSE,
          age.death = rweibull(n = N, shape = w_lifespan_k,
                               scale = w_lifespan_scale),
          dead = 0
        )
        
        if(female) {
          worms[, sex := 1]
          worms[, drug.t := Inf]
          worms[, repro.max := fec_debut]
          worms[, drug.T :=  recov_period]
          worms[, repro.age := 1]
          worms[, repro.temp := 1]
          worms[, insem.dur := 0]
          worms[, newlarvae := 0]
        } else {
          worms[, sex := 0]
        }
        
        return(worms)
      } else {
        return(NULL)
      }
    }
    
    
    # Recuperation of worms from temporary drug effects
    #   state_ = list object containing state of the simulation
    # recov_shape = shape of recovery until full reproductive capacity, given some
    #               duration of recovery (drug.T)
    
    recuperate <- function(state_ = state,
                           fec_red_temp = fec.red.temp,
                           recov_period = recov.period,
                           recov_shape = recov.shape) {
      
      state_$worms[dead == 0,
                   repro.temp := 1 - fec_red_temp * (1 - (drug.t / drug.T)^recov_shape)]
      state_$worms[dead == 0 & drug.t >= drug.T,
                   repro.temp := 1]
      
    }
    
    # Simulate effects of mass drug administration (MDA)
    #   state_ = list object containing state of the simulation
    #   mda_cov = proportion of target population covered by MDA
    #   mda_age = age bounds for MDA target population
    #   syst_part = level of systematic non-compliance (0 = none, 1 = max)
    #   kill_worm = proportion of worms instantly killed
    #   kill_larvae = proportion of larvae instantly killed
    #   l_lifespan = larval lifespan
    # N.B.: Pre-patent worms are also affected by treatment
    mda <- function(state_ = state,
                    mda_cov = mda.cov,
                    mda_age = mda.age,
                    syst_part = syst.part,
                    kill_worm = kill.worm,
                    kill_larvae = kill.larvae,
                    fec_red_perm = fec.red.perm,
                    fec_red_temp = fec.red.temp,
                    recov_period = recov.period,
                    l_lifespanE = l.lifespanE,
                    MDAexcV_ = MDAexcV){
      
      # Determine hosts that take treatment, given the level of systematic compliance
      # and the individual host compliance factors (as per Irvine et al 2015 Parasit Vector).
      sigma_2 <- syst_part / (1 - syst_part)
      mu_0 <- -qnorm(mda_cov) * sqrt(1 + sigma_2)
      state_$humans[, z_i := mu_0 + sqrt(sigma_2) * co.i + rnorm(.N)]
      # Take N highest probability people such that participation is closest to mda_cov,
      # But may exclude all people from some villages!
      treat.ID <- state_$humans[findInterval(age, mda_age) == 1L & !(V.i %in% MDAexcV_)][(frank(z_i) %in% 1:round(.N * mda_cov)), ID]
      
      # alternative sample with probability mda_cov
      # treat.ID <- state_$humans[findInterval(age, mda_age) == 1L][z_i < 0, ID]
      state_$humans[, z_i := NULL]
      
      # random draw per human for drug effectiveness this drug-round 
      state_$humans[, drugeffect := rweibull(n = .N, shape = treat.var, scale = 1 / gamma(1 + 1/treat.var))]
      
      # copy the drug effectiveness from hosts to worms
      state_$worms[, drugeffect := state_$humans[ID == unique(host), drugeffect],
                   by = host]  # check
      
      # Microfilaricidal effects
      if(kill_larvae > 0) {
        state_$humans[ID %in% treat.ID,
                      ':=' (L.total = L.total * (1 - kill_larvae),
                            tnewlarvae = tnewlarvae * (1-kill_larvae))]
      }
      
      # Embryostatic effects
      # Temporary effects  (including worm trait effects for duration of recovery,
      # but not the magnitude of the temporary effect)
      if(recov_period > 0) {
        state_$worms[sex == 1 & host %in% treat.ID,
                     ':=' (drug.t = 0,
                           drug.T =  recov_period * drugeffect,
                           repro.temp = 1 - fec_red_temp)]
      }
      
      # Permanent effects (including worm trait effects)
      if(fec_red_perm > 0) {
        state_$worms[sex == 1 & host %in% treat.ID,
                     repro.max := repro.max * (1 - fec_red_perm * drugeffect)]
        state_$worms[sex == 1 & host %in% treat.ID & repro.max<0,
                     repro.max:= 0]
      }
      
      # Macrofilaricidal effects (including worm trait effects)
      if(kill_worm > 0) {
        # Bernoulli draw for each worm
        state_$worms[host %in% treat.ID &
                       (runif(n = .N, min = 0, max = 1) <
                          kill_worm * drugeffect),
                     dead := 1]
      }
    }
    
    
    # change home village of humans
    #   num.mov = number of people from each village that move to each other village at a permanent movement event
    #   nrofV_ = number of villages
    #   relsizV_ =  relative sizes of the villages
    #   relriskperV_ = risks relative to the ABR of the village areas
    #   timeperV_ = matrix giving the mean time per each village area, per home village
    #   vardrc_ = population variance over the mean time per village area
    permmove <- function(state_ = state,
                         num_mov_ = num.mov,
                         nrofV_ = nrofV,
                         vardrc_ = vardrc,
                         relriskperV_ = relriskperV,
                         timeperV_ = timeperV
                         
    ){
      state_$humans[ID %in% state_$humans[dead==0, .SD[sample(.N,num_mov_*(nrofV_-1))],by=V.i]$ID, 
                    c("V.i", "rel.contr.iv", "cloud.con.i") := {
                      OtherV = (1:nrofV_)[!((1:nrofV_) %in% V.i )] ;
                      newV.i = if (length(OtherV)>1) {sample(rep(OtherV, .N/length(OtherV)))} else {rep(OtherV,.N)} ;
                      new.timeperV.i = sapply (1:.N, function (x) (rdirichlet(1, timeperV_[[newV.i[x]]] / vardrc_))) ;
                      list(newV.i,
                           sapply (1:.N, function (x) (sum(new.timeperV.i[,x] * relriskperV_))),
                           lapply (1:.N, function (x) 
                             ((new.timeperV.i[,x] * relriskperV_) / sum(new.timeperV.i[,x] * relriskperV_)) )
                      )
                    },
                    by=V.i]
    }
    
    
    # Age worms
    #   state_ = list object containing state of the simulation
    #   dt_ = time step
    #   fec_decl_age = worm age at which fecundity starts to decline
    #   fec_decl_b = slope (per year) of decline in worm fecundity
    #   w_patent = pre-patent period (years)
    #   l_lifespan = larval lifespan
    worm.ager <- function(state_ = state,
                          dt_ = dt,
                          fec_decl_age = fec.decl.age,
                          fec_decl_b = fec.decl.b,
                          w_patent = w.patent,
                          l_lifespanE = l.lifespanE) {
      
      # Age worms
      state_$worms[, age := age + dt_]
      state_$worms[age >= w_patent & dead == 0, patent := TRUE]
      # setkey(state_$worms, host, sex, patent)  # Necessary after changes to patent
      
      # Update age-dependent fertility
      state_$worms[sex == 1 & age > fec_decl_age,
                   repro.age :=  1-(age-fec_decl_age)*fec_decl_b]
      state_$worms[sex == 1 & (repro.age < 0 | age >= age.death),
                   repro.age := 0]
      
      # Update worm life status
      state_$worms[dead == 0 & age >= age.death, dead := 1]  # Dead 
    }
    
    
    # Inseminate female worms in hosts where at least one patent alive male worm is present
    #   state_ = list object containing state of the simulation
    #   fec_cycle = duration of effective insemination (time steps)
    worm.inseminator <- function(state_ = state,
                                 fec_cycle = fec.cycle) {
      
      state_$worms[, insem.dur := if(any(sex == 0 & patent & dead == 0)) fec_cycle else insem.dur-1,
                   by = host]
      state_$worms[sex == 0, insem.dur := NA]
    }
    
    
    # Calculate worm output in terms of new larvae produced 
    #   state_ = list object containing state of the simulation
    worm.output <- function(state_ = state,
                            l_lifespanE = l.lifespanE) {
      
      state_$worms[sex == 1 & patent,
                   newlarvae := repro.max * repro.age * repro.temp * (insem.dur>0) * (dead==0) ]
    }
    
    
    
    #   Calculate total larval uptake per host 
    #   state_ = list object containing state of the simulation
    #   br_ = contribution/exposure (biting) rate per time step for a person with relative contribution 1.0
    #   uptake_a/b/c = shape parameters for exponentially saturating uptake function:
    #                  f(x) = a * (1-exp(-bx)) * (1+exp(-cx))
    calc.uptake <- function(state_ = state,
                            br_ = br,
                            uptake_a = uptake.a,
                            uptake_b = uptake.b,
                            uptake_c = uptake.c) {
      
      state_$humans[L.total>0 | tnewlarvae>0 , L.total := L.total * 
                      ((l.lifespanE - 1) / l.lifespanE) + tnewlarvae]  # assumption: exponential mf survival
      
      if(state_$humans[, sum(L.total) > 0]) {
        state_$humans[dead == 0 & L.total > 0,
                      uptake :=  br_ * rel.contr * uptake_a *
                        (1 - exp(-(uptake_b * L.total))) *
                        (1 + exp(-(uptake_c * L.total)))]
      } else {
        state_$humans[, uptake := 0]
      }
    }
    
    
    # Set simulation monitor
    mon <- function(t_, state_) {
      
      # calculate mf as measured in blood samples
      state_$humans[L.total == 0, mf := 0]  # makes sure that column mf is numeric
      state_$humans[L.total > 0,
                    mf := sapply(L.total,
                                 function(x) {mean(rpois(n = n.sample, lambda = x))})]
      
      # calculate number of humans and subsets for the output below
      N.humans <- state_$humans[(!dead), .N]
      index.worm.host.pop <- state_$worms[, patent == 1 & sex == 1 & !dead]
      
      # calculate mf frequency distribution and prevalence over age, only at the last timestep (if wanted also at first MDA time then make it: (t_==mda.time[1]/steps | t_==runtime/steps))
      if (t_ == runtime / steps & state_$humans[(!dead), sum(mf) > 0])   {
        overage <- state_$humans[(!dead), mean(mf > 0), by = floor(age / 5) * 5 ]
        extra <- data.table("floor" = seq(0, 90, by = 5)[!(seq(0, 90, by = 5) %in% overage$floor)], "V1" = rep(NA, length(seq(0, 90, by = 5)[!(seq(0, 90, by = 5) %in% overage$floor)])))
        overage <- rbind(overage, extra)
        overage <- as.character(round(overage[order(floor), 2], 2))
        freqdistr <- state_$humans[(!dead) & age >= 5, length(ID), by = cut(mf, c(-1, 0, 2^(0:10), Inf)) ]
        misclasses <- c( "(-1,0]","(0,1]","(1,2]","(2,4]","(4,8]","(8,16]","(16,32]","(32,64]","(64,128]","(128,256]","(256,512]","(512,1.02e+03]","(1.02e+03,2.05e+03]")[!(c( "(-1,0]","(0,1]","(1,2]","(2,4]","(4,8]","(8,16]","(16,32]","(32,64]","(64,128]","(128,256]","(256,512]","(512,1.02e+03]","(1.02e+03,2.05e+03]") %in% freqdistr$cut)]
        extrafr <- data.table("cut"= misclasses, "V1" = rep(NA, length(misclasses)))
        freqdistr <- rbind(freqdistr, extrafr)
        freqdistr <- as.character(freqdistr[order(cut),2])
        freqdistr
      }
      
      #T# if( (state_$humans[(!dead), sum(mf > 0)] / N.humans) < MDAtarget & is.na(yearstopMDA) & ((t_*steps) %in% (mda.time-1))) {yearstopMDA <<- (t_+1)}
      
      with(state_, {c(
        "Year" = t_,
        worms[index.worm.host.pop, list("pWf_pop" = length(table(host)) / N.humans,
                                        "aWf_pop" = .N / N.humans,
                                        "fracPFWmated" = sum(insem.dur >= 0) / .N)],
        
        humans[(!dead) & findInterval(age, c(5, Inf)) == 1L,
               list("Int_pLarv_5plus" = mean(mf),
                    "pLarv_5plus" = sum(mf > 0) / .N)],
        
        subset(dcast(melt(humans[!(dead),
                                 list("pop_size_vil" = .N), by=V.i][,yargh:=1], 
                          id.vars=c("V.i", "yargh")), yargh~variable+V.i), select = -c(yargh)),
        
        subset(dcast(melt(humans[(!dead) & findInterval(age, c(5, Inf)) == 1L ,
                                 list("pop_size_vil" = .N, 
                                      "Int_pLarv_5plus_vil" = mean(mf),
                                      "pLarv_5plus_vil" = sum(mf > 0) / .N), by=V.i][,yargh:=1], 
                          id.vars=c("V.i", "yargh")), yargh~variable+V.i), select = -c(yargh)),
        
        humans[(!dead),
               list("Int_pLarv" = mean(mf),
                    "pLarv" = sum(mf > 0) / N.humans)],
        
        "prevoverage" = overage,
        "mffreqdistr" = freqdistr
        )})
    }
    
    
    ###=======================###
    ### Initialise simulation ###
    ###=======================###
    
    state <- sim.init()
    
    # state$worms: worms, larvae, and associated host ID
    # state$humans: humans
    # state$n.human.cum: cumulative number of human births (required to assign
    #                    unique identifying host numbers to humans and worms)
    # state$cloud.reservoir: amount of infectious material in the cloud
    
    
    monitor <- vector("list", runtime + 1)
    monitor[[1]] <- mon(t = 0, state_ = state)
    
    
    ###================###
    ### Run simulation ###
    ###================###
    
    for(i in 1:runtime){
      
      if(trunc(i/steps) * steps == i) print(paste0("Year ", i / steps))
      
      
      ###============================###
      ### Check whether worms remain ###
      ###============================###
      
      if(state$worms[dead == 0 & sex == 1, .N] <= 2) {
        monitor <- rbindlist(monitor)
        monitor[, sim.name := sim_name]
        return(monitor)
      }
      
      
      ###===========================================###
      ### Check to stop runs 50 years post MDAstop  ###
      ###===========================================###
      
      #T#  if(!is.na(yearstopMDA) & i > ((yearstopMDA+50)*steps)) {
      #T#    monitor <- rbindlist(monitor)
      #T#    monitor[, sim.name := sim_name]
      #T#    return(monitor)
      #T#   }
      
      
      ###==================###
      ### HUMAN DEMOGRAPHY ###
      ###==================###
      
      # Age human population
      state$humans[, age := age + dt]
      update.human.fertility()
      
      # Human death, consequent worm death, and reaper
      which.remove <- state$humans[age >= age.death, ID]
      
      if(state$humans[!(ID %in% which.remove), .N > N.human.max]) {
        which.remove <- c(which.remove,
                          state$humans[!(ID %in% which.remove),
                                       sample(x = ID,
                                              size = round(.N*reap),
                                              replace = FALSE)])
      }
      
      state$humans[ID %in% which.remove, dead := 1]  # state$humans[age >= age.death, dead := 1]
      state$worms[host %in% which.remove, dead := 1]  # 1 = worm dead when host dies
      
      # Possible permanent movement of humans (i.e. change in their home village) 
      if(i %in% mov.time) {
        permmove()
      }
      
      # Human births (and clean up dead people)
      n.births <- state$humans[(!dead), rpois(1, sum(fertility))]
      
      if(n.births > 0) {
        state$humans <- rbindlist(list(state$humans[dead == 0],   # PM: copy action
                                       new.humans(N = n.births,
                                                  ID_start = state$n.human.cum + 1,
                                                  age_table = age.table,
                                                  surv_cum = surv.cum,
                                                  contrib_k = contrib.k,
                                                  nrofV_ = nrofV,
                                                  relsizV_ = relsizV,
                                                  relriskperV_ = relriskperV,
                                                  timeperV_ = timeperV,
                                                  vardrc_ = vardrc
                                       )),
                                  fill = TRUE)  # fill=TRUE necessary to copy with mf column being absent in newly borns
        state$n.human.cum <- state$n.human.cum + n.births
      }
      
      
      ###================================###
      ### WASH / bednets / vector conrol ###
      ###================================###
      
      # Update host exposure/contribution, given age and interventions
      update.expo.contr()
      
      
      ###========###
      ### SURVEY ###
      ###========###
      
      # Simple survey
      if(i > survey.time.start)
        monitor[[i + 1]] <- mon(t = i / steps, state_ = state)
      
      
      ###===========###
      ### Treatment ###
      ###===========###
      
      # Worm recuperation of past treatment effects 
      state$worms[, drug.t := drug.t + dt]
      recuperate()
      
      # Mass drug treatment, if any
      if(i %in% mda.time) {
        # if(i %in% mda.time & is.na(yearstopMDA)) {
        mda()
      }
      
      
      
      ###===================###
      ### WORM REPRODUCTION ###
      ###===================###
      
      # Worm age update
      worm.ager()
      
      # Worm insemination update
      worm.inseminator()
      
      # Worm / mf production update
      worm.output()
      
      # Update total new larvae from worms in humans
      state$humans[, tnewlarvae := NULL]
      state$humans[, tnewlarvae := state$worms[host == ID, sum(newlarvae,na.rm=TRUE)], by = ID]   
      
      ###=======================###
      ### TRANSMISSION TO CLOUD ###
      ###=======================###
      
      # calculate uptake to clouds per human, and then the per cloud absolute infectious material
      calc.uptake()
      state$cloud.reservoirs <- (apply(state$humans[dead == 0,
                                                    t(sapply(cloud.con.i, unlist)) *
                                                      uptake],
                                       2, sum) + psi * state$cloud.reservoirs) %*% cloudconmatrix  
      state$humans[, uptake := 0]
      
      ###===================================###
      ### TRANSMISSION TO HOST AND CLEAN-UP ###
      ###===================================###
      
      # Determine mean exposure per cloud. Also adjusted to to contain only the impact of age and intervention on exposure from 
      # each cloud (latter needed for consistency with the one village model, where the foi is multiplied by the mean rel.expo)
      meanrelexppc <- apply(state$humans[dead == 0, t(sapply(cloud.con.i, unlist)) * rel.expo], 2, mean)  
      meanrelexppca <- meanrelexppc / apply(state$humans[dead == 0, t(sapply(cloud.con.i, unlist)) * (rel.contr.iv)], 2, mean) 
      # the total population level number of new infections:
      foi <- rpois(1, sum(zeta * state$cloud.reservoirs * meanrelexppca) )
      # determine which part of all new infections are from each cloud
      # (needed below in the individual probability to be assigned an infection) 
      part.infthreachc <- (state$cloud.reservoirs * meanrelexppca) / sum( state$cloud.reservoirs * meanrelexppca)
      
      # Generate new worms
      if(foi > 0) {
        
        # Determine number of male and female infections 
        N.f <- rbinom(n = 1, size = foi, prob = prop.female)
        N.m <- foi - N.f
        
        
        # Simulate infections and assign to hosts
        worms <- rbindlist(list(new.worms(N = N.f, female = TRUE),
                                new.worms(N = N.m, female = FALSE)),
                           fill = TRUE)  # PM: copy action (one instead of three)
        
        
        worms[, c("host") := state$humans[sample.int(n = .N,
                                                     size = worms[, .N],
                                                     replace = TRUE,
                                                     prob =  sapply (1:.N, function(x) rel.expo[x] * sum( 
                                                       part.infthreachc * unlist(cloud.con.i[x]) / meanrelexppc)) ),
                                          .(ID)]]
        
        
        # Append new worms to worm population and clean up
        state$worms <- rbindlist(list(state$worms[dead == 0],  # remove dead worms 
                                      worms),  # new worms
                                 fill = TRUE)  # PM: copy action
        
      } else {
        state$worms <- state$worms[dead == 0 ]  # remove dead worms 
      }
      
      }
      
    # Return predictions
    monitor <- rbindlist(monitor)
    monitor[, sim.name := sim_name]
    return(monitor)
  }
  
  
### END OF CODE ###
