# Supplementary material for: The impact of mass drug administration expansion to low onchocerciasis prevalence settings in case of connected villages
Source: PLoS Negl Trop Dis. 2021 May 12;15(5):e0009011. doi: 10.1371/journal.pntd.0009011 (PMC8143415; doi:10.1371/journal.pntd.0009011)
Supplement: S1 Model Code — (ZIP) [file pntd.0009011.s002.zip › ONCHOSIM_MultiVillageVersion/01_Code/par_oncho_2V.R]

# multi-village version of ONCHOSIM, baseline model parameters as used for the two village settings

model.par <- list(
  
  # Simulation setup
  runtime = 250,          # Time period for which output is saved (in years)
  survey.time.start = 0,  # Time point at which to start surveys
  steps = 12,             # Number of discrete time steps per year in simulation
  # (steps*l.lifespan must be integer)
  
  # Human demography
  age.table = c(0, 5, 10, 15, 20, 30, 50, 90),
  surv.cum = c(1, .804, .772, .76, .74, .686, .509, 0),
  fert = c(0, 0, 0, 0, .109, .3, .119, 0),
  
  N.human.init = 400*2,        # Initial number of humans
  N.human.max =  400*2*1.1,    # Population is decimated when N.human > N.human.max
  reap = 0.05,                 # Decimation proportion
  
  # Worm biology
  N.worm.init = 2000,   # Initial number of worms
  prop.female = .5,     # Probability that a new worm is female
  
  w.patent = 1,         # Age at which worms become patent (years)
  w.lifespan.mu = 10,   # Average worm lifespan (Weibull distr.)
  w.lifespan.k = 3.76,  # Shape of lifespan distribution (Weibull distr.)
  l.lifespanE = 9/12,   # Mean larval lifespan in host (exponential distribution assumed)
  #l.lifespanE = 9.491673/12,
  
  fec.debut = 7.6*12/9, # Female worm fecundity at sexual debut (mf per worm per year)
  # Division by 9 is to compensate for summing instead of
  # averaging monthly mf bins (which live 9 months)
  fec.decl.age = 6,     # Worm age at which fecundity starts to decline
  fec.decl.b = 1/15,    # Slope (per year) of decline in worm fecundity
  fec.cycle = 0.25,     # Effective duration of insemination (years, steps*fec.cycle must be integer)
  
  # Transmission
  abr = 20000,          # Annual biting rate (no seasonality)
  zeta = .0031*.07345,  # Proportion of reservoir that population is exposed to
  psi = Inf,            # Annual decay rate of infectious material in reservoir (if
  # set to Inf there will be no carry-over to next time step)
  contrib.k = 3.5,      # 1 / Variation in contribution of individual humans to
  # transmission (gamma distr. with  mean 1.0 and shape
  # "contrib.k"
  expo.age.x = c(0, 20),# Input for interpolation function for age-dependent
  expo.age.y = c(0, 1), # exposure and contribution to reservoir (x = age)
  contr.age.x = c(0, 20),
  contr.age.y = c(0, 1),
  
  uptake.a = 1.2,       # Shape parameters for density dependence in uptake of
  uptake.b = 0.0213,    # infectious particles by reservoir (exponential satu-
  uptake.c = 0.0861,    # ration: f(x) = a * (1-exp(-bx)) * (1+exp(-cx))
  
  # multiple villages and as many clouds.
  # number of villages is given by:
  nrofV = 2,
  # the relative size of each Village (individual probability to be assigned a home-village, vector length must equal nrofV)
  relsizV = c(1/2, 1/2),
  # the (above given) abr is multiplied respectively for each of the clouds by (vector length must equal nrofV): 
  relriskperV = c(1.0, 1.0),
  # average time spent in each Village. Rows are populations, columns are clouds. (Each row must add up to 1!)
  # i.e. first row = average fraction of time spent per each cloud for those at home in village 1, second row for those from V.2 etc. 
  timeperV = list(c(1.0, 0.0),
                  c(0.0, 1.0)),
  # individuals within populations differ in their time spent with each cloud, 
  # their contact times are drawn from the dirichlet distribution with averages as determined above, 
  # variance is determined by vardrc, greater vardrc is greater variance (i.e. dirichlet alpha is divided by)
  vardrc = 0.1,
  # movement of the cloudvectors. from row to column (so each row must add up to 1!)
  ##cloudconmatrix = matrix(c(1/3, 1/3, 1/3,
  ##                          1/3, 1/3, 1/3, 
  ##                          1/3, 1/3, 1/3), nrow = 3, byrow=T),  
  # if the vectors do not move, a simple identity matrix (all 1's on the diagonal, diag(nrofV)) suffices, 
  cloudconmatrix = diag(2),
  MDAexcV = c(0), # Villages to exclude from mass treatment uptake, state village numbers only
  # an empty list may cause problems within doparalell, so keep one (nonsense) item in this list
  mov.time = 400, # year or years at the start of which people move permanently (change their village)
  num.mov = 0, # number of people from each village that move to each other village at a permanent movement event
  
  # Parasitology
  n.sample = 2,         # Number of skin snips taken
  
  # Mass drug administration
  mda.time = 150 + 1:20,
  mda.cov = 0.8,          # MDA coverage of target population 
  mda.age = c(5, Inf),    # Age bounds for MDA target population
  syst.part = 0.0,        # Level of systematic compliance (range 0-1, not including 1)
  # 0 = complete random compliance, 0.999999 = complete systematic. 
  
  # Drug efficacy
  kill.worm = 0.0,        # Proportion of worms killed by drug
  kill.larvae = 1.0,      # Proportion of larvae killed by drug
  fec.red.perm = 0.34,    # Permanent, cumulative reduction in fecundity
  fec.red.temp = 1.0,     # Temporary reduction in fecundity
  recov.period = 10.5/12, # Average duration of recovery until full reproductive
  # capacity
  recov.shape = 1.483,      # Shape of recovery until full reproductive capacity
  treat.var = 2, # Shape of lifespan distribution (Weibull distr.) 
  
  # Interventions reducing exposure and/or contribution, such as
  # WASH, bednets, and vector control
  expo.contr.t = c(0, 700),       # Time points at which intervention changes (years)
  expo.contr.age = c(0, Inf),     # Age group targeted by intervention
  expo.contr.uptake = c(0, 0.0),  # Proportion of people that take up intervention
  expo.eff = c(1, 1),             # Effect on individual host exposure (1 = no effect, 0 = max effect)
  contr.eff = c(1, 1.0)           # Effect on individual host contribution (1 = no effect, 0 = max effect)
  
)
