# Supplementary material for: The impact of mass drug administration expansion to low onchocerciasis prevalence settings in case of connected villages
Source: PLoS Negl Trop Dis. 2021 May 12;15(5):e0009011. doi: 10.1371/journal.pntd.0009011 (PMC8143415; doi:10.1371/journal.pntd.0009011)
Supplement: S1 Model Code — (ZIP) [file pntd.0009011.s002.zip › ONCHOSIM_MultiVillageVersion/01_run_scenarios_Oncho_MV.R]

# multi-village version of ONCHOSIM, file to run the model repeatedly on mutliple cores

# Authors: Luc Coffeng & Anneke de Vos

# Note, the model run in paralell is much faster with an older version of the data.table package!
# if needed, install packages by uncommenting the next lines:
# install.packages("https://cran.r-project.org/src/contrib/Archive/data.table/data.table_1.11.8.tar.gz", repos=NULL, type='source')
# install.packages(c("bayess","reshape2", "plyr","doParallel","foreach", "ggplot2", "boot", "rstudioapi"))

# Prep session
  rm(list = ls())
  library(bayess)
  library(reshape2)
  library(data.table)
  library(plyr)
  library(doParallel)
  library(foreach)
  library(ggplot2)
  library(boot)
  # rstudioapi package only works in RStudio, it allows locating this file so the directory set-up can be automated
  library(rstudioapi)
  this.dir <- dirname(rstudioapi::getActiveDocumentContext()$path)
  # for those without rstudioapi, you need to set the path to your chosen folder destination here as base.dir!
  base.dir <- this.dir
  code.dir <- file.path(base.dir, "01_Code")
  out.dir <- file.path(base.dir, "02_Output")
  
  setwd(code.dir)
  source("model_Oncho_MV.R")
  
  
  #
  # setting the model parameters
  #
  
  # number of repeated runs per computer core used per scenario, see below under heading "run parallel simulations":
  repeats<-1
  
  # model output file name:
  filename<- "2V_HM_MDA_example"
  
  # choose baseline 2 village or 3 village parameters (respectively file par_oncho_2V.R or par_oncho_3V.R)
  baselineParameters <- paste0("par_oncho_2V", ".R")
  # Scenario setup, the following parameters overwrite parameters in the baseline set! see the respective files for details
  # making parameters longer lists, instead of single values, adds scenarios.
  
  # list of MDA durations considered, so each duration adds a scenario to run 
  MDAdurations <- c(1:13)
  
  scen.table <- data.table(
    
    # an extra description that can be given per scenario e.g. for output file clarity
    descr = "16000ABRv8000ABR",
    
    # runtime is made up of 150 years burn in time, plus a variable number of MDA years, plus 100 years post MDA
    RT = 150 + MDAdurations + 100,

    # = contrib.k, 1 / Variation in contribution of individual humans to transmission 
    k = 3.5, 
    
    # = vardrc, greater vardrc gives greater variance in the time villagers spent away from their village
    Vdrc = 0.1,
    
    # Annual biting rate per adult per year
    ABR = 16000,
    
    # = relriskperV, the (above given) ABR is multiplied respectively for each of the clouds by: 
    RAPV = list( c(1.00, 0.5) ),
    
    MDAD = MDAdurations,
    
    # list of villages excluded from MDA implementation. if none set as list( c(0) ) (as an empty list causes errors)
    MDAex = list( c(0) ),
    
    # mean time away from the own village, this determines the timeperV and/or cloudconmatrix tables, see below
    TOV = c(0.03)
    
    )
  
  # the timeperV parameter is a list of lists, of the average time spend per village, for inhabitants of each village 
  # it is set here to depend on the TOV parameter defined above:
  scen.table[, TPV := lapply( TOV, function (x) {list( c(1-x, x), c(x, 1-x) )} )]
  # a three village symmetrical exchange example for this parameter would be:
  # scen.table[, TPV := lapply( TOV, function (x) {list( c(1-x, x/2, x/2), c(x/2, 1-x, x/2), c(x/2, x/2, 1-x) )} )]
  # another example, unidirectional exchange from village 1 to 2 only:
  # scen.table[, TPV := lapply( rep(0,.N), function (x) {list( c(1-x, x), c(0, 1) )} )]

  # the cloudconmatrix is also a list of lists. for baseline, i.e. no fly exchange:
  scen.table[, CCM := lapply( rep(0,.N), function (x) {list( c(1-x, x), c(x, 1-x) )} )]
  # to have the fly exchange between villages determined by the TOV variable above instead, uncomment the following:
  # scen.table[, CCM := lapply( TOV, function (x) {list( c(1-x, x), c(x, 1-x) )} )]
  

  # save the scenario table
  setwd(out.dir)
  save(scen.table, file = paste0("scen_table_", filename, ".RData"))
  
  
  #
  # Running the model
  #
  
  # Run the model, with number of repeated simulations per scenario equal to number of cores times repeats defined above
  n.cores <- parallel::detectCores(logical=F)
  cluster <- makeCluster(n.cores)
  registerDoParallel(cluster)

  for(j in 1:scen.table[, .N]) {
   
    print(paste(Sys.time(), ": scenario ", j, "out of ", scen.table[, .N]))
    
  # Set model parameters
    setwd(code.dir)
    source(baselineParameters)
    
    model.par <- within(model.par,{
     # Transmission
     runtime <- scen.table[j, RT]
     contrib.k <- scen.table[j, k]
     vardrc <- scen.table[j, Vdrc]
     abr <- scen.table[j, ABR]
     relriskperV <- unlist(scen.table[j, RAPV])
     mda.time <- 149 + 1:scen.table[j, MDAD]
     MDAexcV <- unlist(scen.table[j, MDAex])
     timeperV <- unlist(scen.table[j, TPV], recursive=F)  
     cloudconmatrix <- t(do.call(cbind, unlist(scen.table[j, CCM], recursive=F)))
     # (an empty MDAexcV list may cause problems when using doparalell, so keep 0L as (nonsense) item in MDAexcV!)
     })
    
    
    # Run parallel simulations
    monitor <- foreach(i = 1:(repeats*n.cores),
                       .packages = c("bayess",
                                     "data.table",
                                     "plyr"
                                     ),
                       .inorder = FALSE,
                       .errorhandling = "remove") %dopar% {
                       set.seed(34567 + i)
                       run.model(sim_name = paste0("sim", i))
                       }
      
    # Proces and save output
    setwd(out.dir)
    monitor <- rbindlist(monitor)
    monitor[, Year := Year - model.par$mda.time[1]]

    save(monitor, file = paste0("monitor_", filename, "_", j, ".RData"))
    
  }
  
  
  # Clean up  
  stopCluster(cluster)
  
  
## END OF CODE ##

       
